# Supplementary material for: Function and Clinical Significance of Circular RNAs in Thyroid Cancer
Source: Front Mol Biosci. 2022 Jul 22;9:925389. doi: 10.3389/fmolb.2022.925389 (PMC9353217; doi:10.3389/fmolb.2022.925389)
Supplement: Supplementary file 1 [file Table2.XLSX]

## Sheet: Sheet1
Network of circRNA-miRNA-mRNA interactions in thyroid cancer
No.	circBaseID	Alias/gene symbol	miRNA	mRNA	Ref.
1	hsa_circ_0025033	circFOXM1	miR-1179	HMGB1	Ye et al., 2020
2	hsa_circ_0001461	circFAT1(e2)	miR-873	ZEB1	Liu et al., 2020a
3	hsa_circ_0003892	circLDLR	miR-195-5p	LIPH	Gui et al., 2020
4	hsa_circ_0001681	circRAPGEF5	miR-198	FGFR1	Liu et al., 2019c
5	hsa_circ_0079558	RAPGEF5	miR-26b-5p	MET/AKT	Zheng et al., 2021a
6	hsa_circ_0058124	FN1	miR-370-3p	LMO4	Liu et al., 2020c
7	hsa_circ_0011058	TMEM222	miR-335-5p	YAP1	Zhang et al., 2021d
8	hsa_circ_0003141	circUBAP2	miR-370-3p	/	Xiong et al., 2021b
9	hsa_circ_0004458	circPSD3	miR-637	HEMGN	Li et al., 2021e
10	hsa_circ_0089153	circNUP214	miR-15a-5p	HK2	Wang et al., 2022a
11	hsa_circ_0089153	circNUP214	miR-145	ZEB2	Li et al., 2018b
12	hsa_circ_0039411	MMP2	miR-1179/miR-1205	MTA1/ ABCA9	Yang et al., 2020d
13	hsa_circ_0011385	EIF3I	miR-361-3p	/	Xia et al., 2020
14	hsa_circ_0004458	circPSD3	miR-885-5p	RAC1	Jin et al., 2018
15	hsa_circ_0001018	CCT4	miR-338-3p	SOX4	Luo et al., 2021
16	hsa_circ_0001946	ciRS-7/CDR1as/CDR1	miR-7	EGFR	Han et al., 2020a
17	hsa_circ_0078738	circWDR27	miR-215-5p	TRIM44	Wang et al., 2021d
18	hsa_circ_0025033	FOXM1	miR-1231/miR-1304	/	Pan et al., 2019
19	hsa_circ_0001666	FAM120B	miR-330-5p/miR-193p-5p/miR-326	ETV4	Qi et al., 2021b
20	hsa_circ_0072088	circZFR	miR-1261	C8orf4	Wei et al., 2018
21	hsa_circ_0002360	circRUNX1	miR-296-3p	DDHD2	Chu et al., 2021
22	hsa_circ_0077514	circHACE1	miR-346	Tfcp2L1	Li et al., 2021b
23	/	circITCH	miR-22-3p	CBL/β-catenin	Wang et al., 2018b
24	hsa_circ_0058124	FN1	miR-218-5p	NUMB	Yao et al., 2019
25	hsa_circ_104565	circ_104565	miR-134	ELF2	Gong et al., 2021
26	hsa_circ_0011385	circEIF3I	miR-149	KIF2A	Wang et al., 2020b
27	hsa_circ_0011290	SERINC2	miR-1252	FSTL1	Hu et al., 2020b
28	hsa_circ_0001627	circBACH2	miR-139-5p	LMO4	Cai et al., 2019
29	hsa_circ_102002	circ_102002	miR-488-3p	HAS2	Zhang et al., 2021c
30	hsa_circ_0059354	RASSF2	miR‑766‑3p	ARFGEF1	Li et al., 2021f
31	hsa_circ_0067934	PRKCI	miR-1301-3p	HGMB1	Dong et al., 2022
32	hsa_circ_0001313	circCCDC66	miR‑211‑5p	PDK4	Ren et al., 2021
33	/	circPUM1	miR-21-5p	MAPK1	Li et al., 2021d
34	hsa_circ_0061406	circTIAM1	miR-646	HNRNPA1	Zhang et al., 2022
35	/	circNRIP1	miR-195-5p	P-38 MAPK	Li et al., 2021a
36	hsa_circ_0049055	circRPS28	miR-345-5p	FZD8	Mao et al., 2021
37	hsa_circ_0023990	NOX4	miR-485-5p	FOXM1	Zhang et al., 2021b
38	hsa_circ_0122683	circ-PRKCI	miR-335	E2F3	Liu et al., 2021b
39	hsa_circ_0000644	KIAA1199	miR-1205	E2F3	Nie et al., 2022
40	hsa_circ_0008274	UGGT2	miR-154-3p	SLC7A11	Ma and Kan, 2021
41	/	circKIF4A	miR-1231	GPX4	Chen et al., 2021d
42	hsa_circ_0000461	circ-NCOR2	miR-516a-5p	MTA2	Luan et al., 2020
43	hsa_circ_007293	hsa_circ_007293	miR-653-5p	PAX6	Lin et al., 2021
44	hsa_circ_0041821	circNEURL4	miR-1278	LATS1	Ding et al., 2021b
45	/	circPVT1	miR-195	VEGFA	Zeng et al., 2021
46	hsa_circ_0002453	circRAD18	miR-516b	PDK1	Chen et al., 2021e
47	hsa_circ_0000144	SLAMF6	miR‐217	AKT3	Fan et al., 2020
48	hsa_circ_0058124	FN1	miR-940	MAPK1	Sun et al., 2020a
49	hsa_circ_0004458	circPSD3	miR-7-5p	METTL7B	Zhu et al., 2021
50	hsa_circ_0031250	circPRMT5	miR-30c	E2F3	Xue et al., 2020
51	/	circTP53	miR‑1233‑3p	MDM2	Ma et al., 2021a
52	hsa_circ_0067934	PRKCI	miR-1304	CXCR1	Zhang et al., 2019
53	hsa_circ_0000285	HIPK3	miR‑654‑3p	/	Gao et al., 2021
54	hsa_circ_0000285	HIPK3	miR-599	/	Yang et al., 2020a
55	hsa_circ_0007142	circDOCK1	miR-124	JAK/STAT/AMPK	Cui and Xue, 2020
56	hsa_circ_0103552	UBR1	miR-127	/	Zheng et al., 2020
57	hsa_circ_0072088	circZFR	miR-16	MAPK1	Xiong et al., 2021a
58	/	circNEK6	miR-370-3p	MYH9	Chen et al., 2021a
59	/	circNEK6	miR-370-3p	FZD8	Chen et al., 2018
60	hsa_circ_0026782	circITGA7	miR-198	FGFR1	Li et al., 2020b
61	hsa_circ_0000284	circHIPK3	miR338-3p	RAB23	Shu et al., 2020
62	hsa_circ_0005273	PTK2	miR-1183	SOX2	Zhang et al., 2020c
63	hsa_circ_0067934	circ_0067934	miR-545-3p	SLC7A11	Wang et al., 2021b
64	/	circZNF609	miR-514a-5p	/	Shi et al., 2022
65	/	circCSNK1G1	miR-149-5p	MAPK1	Chen et al., 2022b
66	hsa_circ_0088494	hsa_circRNA_104917/NEK6	miR-876-3p	CTNNB1/CCND1	Lou et al., 2020
67	hsa_circ_0060060	EIF6	miR-144-3p	TGF-α	Liu et al., 2018a
68	hsa_circ_100395	hsa_circ_100395	miR-141-3p/miR-200a-3p	/	Peng et al., 2017
69	hsa_circ_0006156	circFNDC3B	miR-1178	TLR4	Wu et al., 2020a
70	/	circPVT1	miR-455-5p	CXCL12/CXCR4	Zheng et al., 2021b
71	hsa_circ_0006741	circSH2B3	miR-4640-5p	IGF2BP2	Sa et al., 2021
72	/	circRNA_103598	miR-23a-3p	IL-6	Zheng et al., 2020b
