# Supplementary material for: Function and Clinical Significance of Circular RNAs in Thyroid Cancer
Source: Front Mol Biosci. 2022 Jul 22;9:925389. doi: 10.3389/fmolb.2022.925389 (PMC9353217; doi:10.3389/fmolb.2022.925389)
Supplement: Supplementary file 2 [file Table3.XLSX]

## Sheet: Sheet1
	Database for circRNA research
No.	Database	Number of circRNAs	Uniform resource locator	Short description	Ref.
1	Circ2Traits	1951	http://gyanxet-beta.com/circdb/	First provides comprehensive database to link circRNA to human diseases.	Ghosal et al., 2013
2	CircBase	92375	http://www.circbase.org/	Provides information of circRNAs from different species, including the genomic position, gene symbols, evidence for the occurrence.	Glažar et al. 2014
3	CircNet	34000	http://circnet.mbc.nctu.edu.tw/	Provides the information of circRNA expression profiles, circRNA-miRNA sponge regulatory network, circRNA-gene-miRNA regulatory network,genomic annotations of circRNA isoforms, and sequences of circRNA isoforms.	Liu et al. 2016
4	deepBase v2.0	14867	http://rna.sysu.edu.cn/deepBase/	Provides comprehensive expression and evolution profiles of circRNAs.	Zheng et al. 2016
5	circRNADb	32914	http://reprod.njmu.edu.cn/circrnadb	Provides the information of protein-coding potential of circRNAs, genomic information, exon splicing, genome sequence, internal ribosome entry site (IRES), open reading frame (ORF) and references for circRNAs.	Chen et al. 2016
6	TSCD	302853	http://gb.whu.edu.cn/TSCD	Provides the genomic location and conservation of tissue specific circRNAs in human and mouse.	Xia et al. 2017
7	CSCD	272152	http://gb.whu.edu.cn/CSCD	Records the function and regulation of cancer-associated circRNAs, predicting the microRNA response element sites and RNA binding protein sites for each circRNA, and predicting potential open reading frames for highlight translatable circRNAs.	Feng et al. 2022
8	CIRCpedia v2	262782	http://www.picb.ac.cn/rnomics/circpedia	Database records the information of location, strand, isoform, expression value, sequencing type and conservation of circRNAs.	Dong et al. 2018
9	ExoRBase	58330	http://www.exoRBase.org	Database provides expression profile, expression rank, gene symbol and spliced length of human blood exosome-derived circRNAs.	Li et al. 2018a
10	TRCirc	92375	http://www.licpathway.net/TRCirc	Database provides more than 765 000 transcriptional regulation information of circRNAs.	Tang et al. 2019
11	CircBank	140790	http://www.circbank.cn	Database implements a new naming system based on the host genes of circRNAs.	Liu et al. 2019b
12	CircFunBase	7059	http://bis.zju.edu.cn/CircFunBase/	Provides a visual circRNA-miRNA interaction network and form high-quality functional circRNAs resources to bridge the gap between circRNAs and their functions.	Meng et al. 2019
13	MiOncoCirc	227056	https://nguyenjoshvo.github.io/	Records cancer-specific circRNAs from database, facilitating the function and regulation of circRNAs in cancer by collecting available RNA-seq datasets from cancer and normal samples.	Vo et al. 2019
