# Supplementary material for: Function and Clinical Significance of Circular RNAs in Thyroid Cancer
Source: Front Mol Biosci. 2022 Jul 22;9:925389. doi: 10.3389/fmolb.2022.925389 (PMC9353217; doi:10.3389/fmolb.2022.925389)
Supplement: Supplementary file 3 [file Table1.XLSX]

## Sheet: Sheet1
The biological functions and molecular mechanisms of circRNAs in thyroid cancer
No.	circBase ID	Alias/Gene symbol	Position	Spliced length	Deregulation	Functions	Mechanisms	Ref.
1	hsa_circ_0025033	circFOXM1	chr12	3410	up	promotes cell growth and proliferation	by sponging for miR-1179	Ye et al., 2020
2	hsa_circ_0001461	circFAT1(e2)	chr4	3283	up	promotes PTC invasion and metastasis	by serving as a sponge of miR-873 to promote ZEB1	Liu et al., 2020a
3	hsa_circ_0003892	circLDLR	chr19	544	up	promotes PTC cell colony formation, proliferation, migration, invasion and EMT, and suppresses apoptosis in vitro and accelerate tumour growth in vivo	by regulating miR-195-5p/LIPH axis	Gui et al., 2020
4	hsa_circ_0001681	circRAPGEF5	chr7	516	up	promotes BCPAP cell proliferation, invasion, and migration	by sponging miR-198 and promoting FGFR1 expression	Liu et al., 2019c
5	hsa_circ_0079558	RAPGEF5	chr7	650	up	contributes to the proliferation, migration and invasion and suppresses the apoptosis of PTC cells	through sequestering miR-26b-5p, thus enhancing MET expression and activating MET/AKT signaling	Zheng et al., 2021a
6	hsa_circ_0058124	FN1	chr2	864	up	promotes cell viability, colony formation, migration and invasion and inhibits apoptosis	by mediating the miR-370-3p/LMO4 axis	Liu et al., 2020c
7	hsa_circ_0011058	TMEM222	chr1	1855	up	facilitates proliferation, angiogenesis and radioresistance in PTC cells	by regulating YAP1 via acting as miR-335-5p sponge	Zhang et al., 2021d
8	hsa_circ_0003141	circUBAP2	chr9	536	up	promotes cell proliferation and invasion, and inhibits apoptosis in TC cells	via sponging miR-370-3p	Xiong et al., 2021b
9	hsa_circ_0089153	circNUP214	chr9	1102	up	promotes cell proliferation, migration, invasion and glycolysis but inhibits apoptosis in PTC in vitro and promotes tumour growth in vivo	by regulating miR-15a-5p/HK2 axis	Wang et al., 2022a
10	hsa_circ_0089153	circNUP214	chr9	1102	up	promotes PTC cell proliferation, migration, and invasion	by acting as a sponge for miR-145	Li et al., 2018b
11	hsa_circ_0039411	MMP2	chr16	2209	up	triggers the colony formation ability, migration, invasion, and glycolysis, and inhibits the apoptosis of PTC cells	through depending on the regulation of the miR-423-5p/SOX4 axis	Wen et al., 2021b
12	hsa_circ_0004458	circPSD3	chr8	448	up	promotes the cell cycle progression, proliferation and metastasis and impeds the apoptosis of PTC cells.	through regulating miR-637/HEMGN axis and activating PI3K/Akt signaling	Li et al., 2021e
13	hsa_circ_0004458	circPSD3	chr8	448	up	promotes the growth of PTC and inhibits PTC cell cycle arrest and apoptosis	by inhibition of miR-885-5p and activation of RAC1	Jin et al., 2018
14	hsa_circ_0004458	circPSD3	chr8	448	up	promotes proliferation and invasion of PTC cells	via regulating the miR-7-5p/METTL7B axis	Zhu et al., 2021
15	hsa_circ_0002111	PSD3	chr8	538	up	promotes PTC cell proliferation and invasion	/	Du et al., 2021
16	hsa_circ_0001018	CCT4	chr2	348	up	promotes papillary thyroid cancer by facilitating cell survival, invasion, G1/S cell cycle progression, and represses cell apoptosis	via sponging miR-338-3p to elevate SOX4 expression level in PTC.	Luo et al., 2021
17	hsa_circ_0001946	ciRS-7/CDR1as/CDR1	chrX	1485	up	promotes the proliferation and migration of PTC	by regulating the miR-7/EGFR axis	Han et al., 2020a
18	hsa_circ_0078738	circWDR27	chr6	904	up	promotes cell proliferation and metastasis and represses apoptosis and cell cycle arrest in PTC Cells	via regulating miR-215-5p/TRIM44 axis	Wang et al., 2021d
19	hsa_circ_0025033	hsa_circ_000742/FAM120B	chr12	3410	up	promotes PTC cell proliferation and invasion	via sponging miR-1231 and miR-1304	Pan et al., 2019
20	hsa_circ_0001666	FAM120B	chr6	2038	up	promotes proliferation and inhibits apoptosis of PTC cells	via the miR‑330‑5p/miR‑193a‑5p/miR‑326/ETV4 pathway	Qi et al., 2021b
21	hsa_circ_0072088	circZFR	chr5	693	up	contributes to PTC proliferation and invasion	by sponging miR-1261 and facilitating C8orf4 expression	Wei et al., 2018
22	hsa_circ_0002360	circRUNX1	chr21	297	up	promotes migration, invasion and proliferation of PTC cells	by sponging miR-296-3p and regulating DDHD2 expression	Chu et al., 2021
23	hsa_circ_0077514	circHACE1	chr6	215	down	represses malignant behaviours of differentiated TC cells	by acting as a miR-346 sponge and regulating Tfcp2L1 expression	Li et al., 2021b
24	/	circITCH	/	/	down	inhibits PTC proliferation and invasion while enhancing apoptosis	by sponging miR22-3p to upregulate the expression of CBL, an E3 ligase of nuclear β-catenin	Wang et al., 2018b
25	hsa_circ_0058124	FN1	chr2	864	up	promotes PTC cell proliferation, tumourigenicity, tumour invasion, and metastasis	by functions as a ceRNA to modulate miRNA-218-5p and NUMB expression, and represses the NOTCH3/GATAD2A signaling axis in vitro and in vivo	Yao et al., 2019
26	hsa_circ_104565	circ_104565	/	/	up	promotes cell proliferation in PTC	by regulating the miR-134/ELF2 axis	Gong et al., 2021
27	hsa_circ_0011290	SERINC2	chr1	617	up	mediates proliferation, apoptosis and glycolysis of PTC cells	via miR-1252/ FSTL1 signal pathway	Hu et al., 2020b
28	hsa_circ_0001627	circBACH2	chr6	2995	up	promotes cell migration, cell growth and invasion in PTC cells	by sponging miR-139-5p and regulating LMO4 expression	Cai et al., 2019
29	hsa_circ_102002	hsa_circ_102002	/	/	up	promotes cell migration and epithelial–mesenchymal transformation (EMT) of PTC cells, and facilitates metastasis of PTC	through regulating miR-488-3p/HAS2 axis	Zhang et al., 2021c
30	hsa_circ_0059354	RASSF2	chr20	4418	up	promotes cell proliferation, migration, invasion and angiogenesis and represses apoptosis in PTC cells.	by elevating ARFGEF1 through sponging miR‑766‑3p	Li et al., 2022
31	hsa_circ_0001313	circCCDC66	chr3	468	up	promotes TC cell proliferation, migratory and invasive abilities and invasion and glycolysis	through the miR‑211‑5p/PDK4 axis	Ren et al., 2021
32	/	circPUM1	/	/	up	facilitates cell growth, metastasis and glycolysis of PTC cells.	via enhancing MAPK1 expression by serving as the sponge of miR‑21‑5p	Li et al., 2021d
33	hsa_circ_0061406	circTIAM1	chr21	394	up	promotes apoptosis, proliferation, and migration of PTC cells in vitro and in vivo	through the miR-646/HNRNPA1 signaling pathway	Zhang et al., 2022
34	/	circNRIP1	/	/	up	promotes PTC cell proliferation, invasion, tumour growth, while represses apoptosis	by sponging miR195-5p and modulating the P38 MAPK and JAK/STAT pathways	Li et al., 2021a
35	hsa_circ_0049055	circRPS28	chr19	382	up	facilitates cell growth and motility of PTC cells	functions as ceRNA for miR-345-5p to regulate frizzled family receptor 8 (FZD8)	Mao et al., 2021
36	hsa_circ_0023990	NOX4	chr11	395	up	promotes tumour growth and glycolysis in dedifferentiated TC	via targeting miR-485-5p/FOXM1 axis	Zhang et al., 2021b
37	hsa_circ_0000644	KIAA1199	chr15	196	up	promotes PTC cell growth, migration, and invasion, and represses apoptosis	via sponging miR-1205 and regulating E2F3 expression	Nie et al., 2022
38	hsa_circ_0008274	UGGT2	chr11	244	up	facilitates cell proliferation and invasion	by involving AMPK/mTOR signaling pathway	Zhou et al., 2018
39	/	circKIF4A	/	/	up	facilitates the malignant progression and suppresses ferroptosis in PTC	by sponging miR-1231 and upregulating GPX4 in papillary thyroid cancer	Chen et al., 2021d
40	hsa_circ_0000461	circ-NCOR2	chr12	566	up	facilitates growth, migration, and invasion of PTC cells	by sponging miR-516a-5p to upregulate metastasis-associated protein 2 (MTA2) expression	Luan et al., 2020
41	hsa_circ_007293	hsa_circ_007293	/	/	up	promotes proliferation, migration, invasion, and epithelial–mesenchymal transition of PTC	through regulation of the miR-653-5p/paired box 6 axis	Lin et al., 2021
42	hsa_circ_0041821	circNEURL4	/	/	down	inhibits cell proliferation and invasion of PTC	by sponging miR-1278 and regulating LATS1 expression	Ding et al., 2021b
43	/	circPVT1	/	/	up	promotes MTC growth and metastasis	by targeting miR-455-5p to activate CXCL12/CXCR4 signaling	Zheng et al., 2021b
44	/	circPVT1	/	/	up	promotes cell proliferation, migration, and invasion in PTC cells	by activating the Wnt/β-catenin signaling pathway and modulating the ratio of miR-195 to vascular endothelial growth factor A (VEGFA) expression	Zeng et al., 2021
45	hsa_circ_0002453	circRAD18	/	/	up	promotes the growth and metastasis ability of PTC, and involves in glucose metabolism reprogramming	by sponging miR-516b and decreasing the expression level of PDK1 protein	Chen et al., 2021e
46	hsa_circ_0000144	SLAMF6	chr1	328	up	facilitates TC cell proliferation, migration and invasion	via the miR‐217/AKT3 pathway	Fan et al., 2020
47	hsa_circ_0058124	FN1	chr2	864	up	promotes proliferation, metastasis and metabolic abilities in TC	by regulating the miR-940/MAPK1 axis	Sun et al., 2020a
48	hsa_circ_0031250	circPRMT5	chr14	327	up	promotes proliferation, migration and invasion while inhibiting apoptosis of PTC	via regulating miR-30c/E2F3 axis	Xue et al., 2020
49	/	circTP53	/	/	up	promotes cell proliferation and cell viability of TPC-1 cells.	via targeting miR‑1233‑3p/MDM2 axis	Ma et al., 2021a
50	hsa_circ_0067934	PRKCI	chr3	170	up	promotes tumour growth, colony formation, migration, invasion, EMT, and tumour xenograft growth, and inhibits apoptosis of PTC cells.	through miR-1301-3p and regulating HMGB1, PI3K/Akt, and MAPK activation	Dong et al., 2022
51	hsa_circ_0067934	PRKCI	chr3	170	up	represses apoptosis and promotes proliferation, migration, and invasion of TC cells in vitro, as well as facilitates tumour growth in vivo	via sponging miR-1304 and regulating CXCR1 expression	Zhang et al., 2019
52	hsa_circ_0067934	PRKCI	chr3	170	up	facilitates cell proliferation, migration, and invasion and also inhibits apoptosis	by promoting EMT and PI3K/AKT signaling pathways.	Wang et al., 2019a
53	hsa_circ_0122683	circ-PRKCI	/	/	up	facilitates cell growth, metastasis and glycolysis in PTC in vitro	by regulating E2F3 and miR-335	Liu et al., 2021b
54	hsa_circ_0000285	HIPK3	chr11	284	up	promotes cell migration and invasion of TC cells, and enhances cell metastasis of TC	by directly targeting miR-599.	Yang et al., 2020a
55	hsa_circ_0007142	circDOCK1	chr10	427	up	induces the growth of human thyroid cancer cell lines	through inhibition of miR-124 in thyroid cancer cells with dampening signaling transduction of JAK/STAT/AMPK in virtue of miR-124 downregulation.	Cui and Xue, 2020
56	hsa_circ_0103552	UBR1	chr15	920	up	promotes the invasion and migration of TC cells	by sponging miR-127	Zheng et al., 2020
57	hsa_circ_0072088	circZFR	chr5	693	up	facilitates the viability and invasion and inhibits apoptosis in TC cells	by sponging miR-16 and modulating MAPK1 expression.	Xiong et al., 2021a
58	/	circNEK6	/	/	up	increases 131I resistance of differentiated TC cells	via regulating miR-370-3p/MYH9 Axis	Chen et al., 2021a
59	/	circNEK6	/	/	up	promotes the growth and invasion of TC cells	through up-regulating FZD8 and activating Wnt signaling pathway by targeting miR-370-3p.	Chen et al., 2018
60	hsa_circ_0088494	hsa_circRNA_104917/NEK6	Chr9	328	up	involves in carcinogenesis and progression of PTC	by miR-876-3p-CTNNB1/CCND1 axis	Lou et al., 2020
61	hsa_circ_0026782	circITGA7	chr12	256	up	promotes cell proliferation and migration, and enhances TC progression	by sponging miR-198 and upregulating FGFR1 expression	Li et al., 2020b
62	hsa_circ_0000284	circHIPK3	Chr11	1099	up	promotes migration, invasion and proliferation of TC	by sponging miR338-3p and up-regulating the expression of its target gene RAB23	Shu et al., 2020
63	hsa_circ_0000285	HIPK3	chr11	284	up	promotes cell proliferation and represses apoptosis in TC	by sponging miR‑654‑3p	Gao et al., 2021
64	hsa_circ_100395	hsa_circ_100395	/	/	down	hsa_circRNA_100395/miR-141-3p/miR-200a-3p axis may be involved in the pathogenesis of PTC	/	Peng et al., 2017
65	hsa_circ_0005273	PTK2	Chr8	357	up	promotes colony formation, cell proliferation, cell viability in PTC	via miR-1183-mediated SOX2	Zhang et al., 2020c
66	hsa_circ_0067934	circ_0067934	Chr3	170	up	attenuates ferroptosis of TC	by sponging and inhibiting miR-545-3p and upregulating the expression of the ferroptosis-negative regulator SLC7A11	Wang et al., 2021b
67	hsa_circ_0000615	circZNF609	chr15	874	up	promotes the growth and metastasis of TC in vivo and in vitro	via binding to miR-514a-5p	Shi et al., 2022
68	/	circCSNK1G1	/	/	up	promotes proliferation, survival, and invasion in cancer cells, and tumour growth in mouse models.	by acting as miR-149-5p to relieve the inhibition of miR-149-5p on MAPK1	Chen et al., 2022b
69	hsa_circ_0060060	EIF6	Chr20	799	up	promotes the cisplatin-resistance of human thyroid carcinoma cells by autophagy regulation	by regulating miR-144-3p/TGF-α axis	Liu et al., 2018a
70	hsa_circ_0011385	circEIF3I	chr1	278	up	facilitates thyroid cancer cell proliferation, invasion and migration, and inhibits thyroid cancer cell cycle arrest and apoptosis	by targeting miR-361-3p	Xia et al., 2020
71	hsa_circ_0011385	circEIF3I	chr2	278	up	promotes the proliferation, migration and invasion of PTC cells	by binding to miR-149 and upregulating KIF2A expression	Wang et al., 2020b
72	hsa_circ_0007694	ATM	chr11	172	down	promotes apoptosis and inhibits proliferation, migration, and invasion in PTC cells in vitro, and decreases tumour growth in vivo	by regulating the PI3K/AKT/mTOR and Wnt signaling pathways	Long et al., 2020
73	hsa_circ_0102272	RTN1	chr14	487	up	facilitates cell proliferation, migration and invasion, and restrains apoptosis of TC cells in vitro	/	Liu et al., 2020b
74	/	circRNA_102171	/	/	up	promotes the growth and invasion of PTC cells	through activating Wnt/β-catenin pathway in a CTNNBIP1-dependent way	Bi et al., 2018
75	hsa_circ_0101622	HEATR5A	chr14	4194	up	promotes cell growth and represses apoptosis	/	Sun et al., 2020b
76	hsa_circ_0124055	DAG1	chr3	620	up	promotes cell growth and represses apoptosis	/	Sun et al., 2020b
77	/	circ-ABCB10	/	/	up	promotes the proliferation and invasion of TC	by targeting KLF6	Han et al., 2020b
78	hsa_circ_0006156	circFNDC3B	chr3	526	up	promotes cell proliferation and inhibits cell apoptosis in PTC cells, facilitates PTC progression in vivo	through the miR-1178/TLR4 pathway	Wu et al., 2020a
79	hsa_circ_0039411	MMP2	chr16	2209	up	facilitates PTC cell growth, migration, and invasion and inhibits cell apoptosis	functions as a sponge for miR‐1179 and miR‐1205 to elevate ABCA9 and MTA1 expression at the post‐transcriptional level	Yang et al., 2020d
80	hsa_circ_0006741	circSH2B3	chr12	759	down	induces differentiation of PTC	by sponging miR-4640-5p, and up-regulate expression of IGF2BP2	Sa et al., 2021
81	/	circRNA-UMAD1	chr7	/	up	be better associated with the prognosis of LNM in PTC	by sponging miR-873, and regulate expression of Galectin-3	Yu et al., 2020
82	hsa_circ_0008274	UGGT2	chr11	244	up	suppresses PTC cell apoptosis and promotes cell migration and adhesion in vitro and promotes tumour growth in vivo	through regulating the miR-154-3p/SLC7A11 axis	Ma and Kan, 2021
83	/	circRNA_103598	/	/	up	promotes cell proliferation and oncolytic vaccinia virus (OVV)-mediated antitumour Effect in PTC	as a sponge of miR-23a-3p and to upregulate IL-6 expression	Zhang et al., 2020b
